# Supplementary material for: Clinical, Pathological and Virological Outcomes of Tissue-Homogenate-Derived and Cell-Adapted Strains of Porcine Epidemic Diarrhea Virus (PEDV) in a Neonatal Pig Model
Source: Viruses. 2023 Dec 27;16(1):44. doi: 10.3390/v16010044 (PMC10819582; doi:10.3390/v16010044)
Supplement: Supplementary file 1 [file viruses-16-00044-s001.zip]

Archive with 3 entries (3 files):
- Lez-Figueroa et al. - supplementary table 1 R2.xlsx
- supplementary figure S1.pdf
- supplementary figure S2.pdf
