# Supplementary material for: Clinical, Pathological and Virological Outcomes of Tissue-Homogenate-Derived and Cell-Adapted Strains of Porcine Epidemic Diarrhea Virus (PEDV) in a Neonatal Pig Model
Source: Viruses. 2023 Dec 27;16(1):44. doi: 10.3390/v16010044 (PMC10819582; doi:10.3390/v16010044)
Supplement: Supplementary file 1 [file viruses-16-00044-s001.zip › Lez-Figueroa et al. - supplementary table 1 R2.xlsx]

## Sheet: Hoja1
World distribution	PEDV genotypes (G)	GenBank accession number	Name of the strain	Ref
USA	IIa (Non S-INDEL Clade I)	KJ645669	USA/Wisconsin74/2013	[8]
	IIa	KJ645691	USA/Minnesota100/2013	[8]
	IIa	KM975737	USA/NC/2013/49469	[13]
	IIb (Non S-INDEL Clade II)	KM975735	USA/NC35140/2013	[13]
	IIb	KJ645639	USA/Texas31/2013	[8]
	IIb	KJ645686	USA/Minnesota94/2013	[8]
	Ia (S-INDEL Clade I)
	Ib (S-INDEL Clade II)	KJ645655	USA/Minnesota58/2013	[13]
	Ib	KJ645635	USA/Indiana12.83/2013	[8]
	Ib	KJ399978	strain OH851	[33]
ASIA	IIa (Non S-INDEL Clade I)	MH748550	strain PEDV JS-A	[33]
	IIa	KP765609	strain FL2013	[33]
	IIa	KT941120	strain HUA-14PED96	[33]
	IIa	KJ662670	isolate KNU-1305	[13]
	IIb (Non S-INDEL Clade II)	JX489155 LC	strain LC	[32]
	IIb	LC063836	strain OKN-1/JPN/2013	[33]
	IIb	MF782687	strain NW8	[33]
	IIb	MH061338	strain CH/SCZY44/2017	[33]
	IIc (Non S-INDEL Clade III)	MF375374	isolate CH/JXJA/2017	[33]
	IIc	KU252649	strain YC2014	[33]
	IIc	MH061337	strain CH/SCZG/2017	[33]
	Ia (S-INDEL Clade I)	JQ023161	strain virulent DR13	[13]
	Ia	KJ960178	clone VN/JFP1013_1/2013/Vinh An/Vietnam	[13]
	Ia	KX839246	strain 85-7	[33]
	Ia	GU937797	isolate SM98	[33]
	Ib (S-INDEL Clade II)	JN547228	strain CH/S	[33]
	Ib	JX560761 SD-M	strain SD-M	[32]
	Ib	KC109141 JS2008	isolate JS2008	[32]
	Ib	KM403155	isolate KNU-1406-1	[13]
EUROPE	IIa (Non S-INDEL Clade I)
	IIb (Non S-INDEL Clade II)
	Ia (S-INDEL Clade I)	AF353511 CV777	CV777	[32]
ALEMANIA	Ib (S-INDEL Clade II)	LM645057	L00721/GER/2014	[20]
ALEMANIA	Ib	LT898413	PEDV_GER_L01020-K01_15-10_2015	[33]
ALEMANIA	Ib	LT898421	PEDV_GER_L00919-K17_14-02_2014	[21]
BELGICA	Ib	KR003452	15V010/BEL/2015	[13]
FRANCIA	Ib	KR011756	FR/001/2014	[13]
FRANCIA	Ib	MN056942	FR2019001	[34]
HUNGRIA	Ib	KX289955	HUN/5031/2016	[34]
HUNGRIA	Ib	MH593900	strain S236	[34]
ESLOVENIA	Ib	KY019624	SLOreBAS-2/2015	[33]
ESLOVENIA	Ib	KU297956	SLO/JH-11/2015	[33]
AUSTRIA	Ib	LT898418	PEDV_AUSTRIA_L01065-M10_15-04_2015	[21]
ROMANIA	Ib	LT898436	PEDV_ROMANIA_L01329-K25_15-01_2015	[21]
UCRAINA	Ib	KP403954	Ukraine/Poltava01/2014	[21]
RUSIA	Ib	MF577027	PEDV/Belgorod/dom/2008	[35]
ITALIA	Ib	KY111278	PEDV 1842/2016 ITA	[37]
ITALIA	Ib	KR061458	Italy/7239/2009	[35]
ESPAÑA	Ib	MT602520	PEDV/Pig-wt/ESP/Calaf-1/2014
ESPAÑA	Ib	MN692784	PEDV-1931-1-Valladolid-Molpeceres	[36]
ESPAÑA	Ib	MN692790	PEDV-2181-Castellon-Cati	[36]
ESPAÑA	Ib	MN692787	PEDV-2098-1-Malaga-Casares	[36]
ESPAÑA	Ib	MN692792	PEDV-H3-Barcelona-Vic	[36]
ESPAÑA	Ib	MN692774	PEDV-1481-Pamplona-Tudela	[36]
ESPAÑA	Ib	MN692781	PEDV-1776-Badajoz-Alburquerque	[36]
ESPAÑA	Ib	MN692776	PEDV-1521-Segovia-Navas_de_Oro	[36]
